# Supplementary material for: Recombination in the wheat stem rust pathogen mediated by an indigenous barberry species in Spain
Source: Front Plant Sci. 2024 Jan 15;14:1322406. doi: 10.3389/fpls.2023.1322406 (PMC10825791; doi:10.3389/fpls.2023.1322406)
Supplement: Supplementary file 1 [file Table_1.xlsx]

## Sheet: Suppl. Table 1
Suppl. Table 1. Sampling information of barberry and cereal and grass samples of Puccinia graminis collected in Spain in 2019 and their geographical location (cereal samples previously characterized in Patpour et al., 2022).
Sampling site	Sample ID	Host specie	Location	Longitude	Latitude	Elevation (masl)
Site 1	IRTA19-16	Berberis vulgaris subsp. seroi	Caldearenas	-0.510022	42.410032	630
	ES205a_19	Elymus spp.	Caldearenas	-0.500928	42.3994	625
	ES205b_19	Elymus spp.	Caldearenas	-0.500928	42.3994	625
	ES205d_19	Elymus spp.	Caldearenas	-0.500928	42.3994	625
	ES205e_19	Elymus spp.	Caldearenas	-0.500928	42.3994	625
	ES205f_19	Elymus spp.	Caldearenas	-0.500928	42.3994	625
	ES205g_19	Elymus spp.	Caldearenas	-0.500928	42.3994	625
Site 2	IRTA19-12	Berberis vulgaris subsp. seroi	Larrés	-0.37771	42.5524	860
	ES171a_19	Wheat	Larrés	-0.389064	42.5608	830
	ES171b_19	Wheat	Larrés	-0.389064	42.5608	830
	ES171c_19	Wheat	Larrés	-0.389064	42.5608	830
	ES171d2_19	Wheat	Larrés	-0.389064	42.5608	830
	ES171d3_19	Wheat	Larrés	-0.389064	42.5608	830
	ES171e_19	Wheat	Larrés	-0.389064	42.5608	830
Site 3	IRTA19-15	Berberis vulgaris subsp. seroi	Lasieso	-0.436175	42.4258	700
	ES172b_19	Wheat	Lasieso	-0.438913	42.4182	680
	ES172c_19	Wheat	Lasieso	-0.438913	42.4182	680
	ES173a_19	Rye	Lasieso	-0.426933	42.4296	710
	ES173b_19	Rye	Lasieso	-0.426933	42.4296	710
	ES206a_19	Rye	Lasieso	-0.426933	42.4296	710
	ES206d_19	Rye	Lasieso	-0.426933	42.4296	710
	ES206e_19	Rye	Lasieso	-0.426933	42.4296	710
	ES206f_19	Rye	Lasieso	-0.426933	42.4296	710

## Sheet: Suppl. Table 2
Supplementary Table 2. Allele sizes of the 78 isolates included in the present study, their host of origing and corresponding multilocus genotype (MLG) at 19 microsatellite loci (isolate numbers from 59 to 78 previously published in Patpour et al., 2022).
Running Nb.	Population	Isolate ID	Aecia and cereal/grass sample of origin (see Suppl. Table 1)	Host	MLG	PgtCAT42		PgtCAA98		Pgest24		Pgest325		PgtCAA39		Pgest227		Pgest341		PgtCAA53		PgtCAA80		Pgest21		PgtCAA93		Pgest109		Pgest173		PgtGAA81		Pgest142		Pgest59		Pgest353		Pgest318		Pgtest293
1	Cereal/grass	ES205a19	Site 1	Elymus spp.	31	104	128	158	173	150	153	188	188	208	241	193	202	214	214	201	201	227	227	239	239	161	161	165	165	180	180	194	194	221	221	0	0	236	242	256	259	248	248
2	Cereal/grass	ES205b19	Site 1	Elymus spp.	9	104	104	158	158	141	153	167	176	205	205	175	175	214	217	201	222	233	239	239	239	161	176	165	171	186	189	191	191	206	206	211	220	239	245	265	265	248	248
3	Cereal/grass	ES205d19	Site 1	Elymus spp.	28	104	128	158	158	150	153	173	176	223	229	175	199	214	214	201	201	233	242	239	239	158	173	165	165	180	189	194	194	215	215	211	220	239	242	256	256	242	242
4	Cereal/grass	ES205e19	Site 1	Elymus spp.	2	128	131	158	173	153	153	176	176	205	220	175	175	214	217	201	201	227	242	236	236	158	161	171	171	183	189	182	200	221	221	0	0	230	245	256	256	248	248
5	Cereal/grass	ES205f19	Site 1	Elymus spp.	4	104	104	158	158	150	156	176	188	193	241	175	196	214	214	204	213	227	242	248	248	161	161	171	171	180	189	173	194	221	221	211	211	245	245	259	265	227	248
6	Cereal/grass	ES205g19	Site 1	Elymus spp.	61	119	119	164	176	150	156	173	173	235	244	202	211	214	214	204	207	227	239	239	239	161	173	171	171	189	189	173	191	221	221	211	211	230	239	256	256	227	248
7	Progeny	ES0619	Site 1 (IRTA19-16)	Barley	41	104	119	158	176	153	153	188	188	208	235	193	199	214	214	207	216	227	227	239	239	158	161	168	171	189	189	173	185	0	0	214	217	242	245	256	268	248	248
8	Progeny	ES1319	Site 1 (IRTA19-16)	Barley	53	119	128	158	188	141	156	188	188	193	214	175	196	214	214	207	213	224	227	239	239	161	179	165	171	189	189	188	197	218	221	211	226	230	242	262	262	248	248
9	Progeny	ES1419	Site 1 (IRTA19-16)	Barley	50	119	128	176	188	153	156	170	188	205	235	187	220	214	214	201	219	236	242	239	239	161	179	168	171	180	189	173	194	215	215	214	223	230	230	256	256	236	248
10	Progeny	ES2519	Site 1 (IRTA19-16)	Barley	12	104	131	170	179	141	150	167	176	199	244	175	175	214	214	201	201	233	236	239	248	161	194	165	171	180	186	194	194	0	0	214	226	239	242	256	256	0	0
11	Progeny	ES2619	Site 1 (IRTA19-16)	Barley	44	119	122	158	176	141	150	176	188	202	235	175	175	214	214	207	207	233	239	239	239	176	176	168	171	189	189	191	194	221	221	226	226	230	230	256	256	0	0
12	Progeny	ES2719	Site 1 (IRTA19-16)	Barley	52	119	128	158	170	153	156	188	188	205	223	193	193	214	214	207	216	233	233	239	239	161	173	168	171	180	189	191	194	248	248	0	0	242	242	256	268	248	248
13	Progeny	ES2819	Site 1 (IRTA19-16)	Barley	26	104	128	158	158	150	153	167	167	214	217	196	199	214	214	207	207	227	233	239	251	161	194	168	171	180	180	173	200	218	248	217	226	230	239	256	262	248	248
14	Progeny	ES3419	Site 1 (IRTA19-16)	Wheat	18	128	128	158	158	150	153	179	179	196	196	175	175	214	214	216	225	233	239	239	248	173	179	165	165	189	189	173	173	215	221	211	226	230	230	265	265	248	248
15	Progeny	ES3519	Site 1 (IRTA19-16)	Wheat	48	119	125	158	158	153	153	173	179	0	0	175	196	214	214	204	222	233	242	239	251	173	176	165	171	180	180	173	200	0	0	214	226	242	242	259	283	248	248
16	Progeny	ES3619	Site 1 (IRTA19-16)	Wheat	39	104	119	158	158	153	156	173	188	211	241	193	196	214	214	204	216	230	233	239	248	176	194	168	168	180	189	191	194	221	248	217	217	230	236	0	0	248	248
17	Progeny	ES3719	Site 1 (IRTA19-16)	Wheat	39	104	119	158	158	153	156	173	188	211	241	193	196	214	214	204	216	230	233	239	248	176	194	168	168	180	189	191	194	221	248	217	217	230	236	256	268	248	248
18	Progeny	ES3919	Site 1 (IRTA19-16)	Wheat	54	119	128	158	158	156	156	0	0	244	256	193	193	214	214	204	216	227	236	248	248	176	179	168	168	183	183	194	194	200	206	226	226	242	245	256	256	245	248
19	Progeny	ES4019	Site 1 (IRTA19-16)	Wheat	39	104	119	158	158	153	156	173	188	211	241	193	196	214	214	204	216	230	233	239	248	176	194	168	168	180	189	191	194	221	248	217	217	230	236	256	268	248	248
20	Progeny	ES4119	Site 1 (IRTA19-16)	Wheat	39	104	119	158	158	153	156	173	188	211	241	193	196	214	214	204	216	230	233	239	248	176	194	168	168	180	189	191	194	221	248	217	217	230	236	256	268	248	248
21	Progeny	ES4319	Site 1 (IRTA19-16)	Wheat	39	104	119	158	158	153	156	173	188	211	241	193	196	214	214	204	216	230	233	239	248	176	194	168	168	180	189	191	194	221	248	217	217	230	236	256	268	248	248
22	Progeny	ES4419	Site 1 (IRTA19-16)	Wheat	39	104	119	158	158	153	156	173	188	211	241	193	196	214	214	204	216	230	233	239	248	176	194	168	168	180	189	191	194	221	248	217	217	230	236	256	268	248	248
23	Progeny	ES4619	Site 1 (IRTA19-16)	Wheat	39	104	119	158	158	153	156	173	188	211	241	193	196	214	214	204	216	230	233	239	248	176	194	168	168	180	189	191	194	221	248	217	217	230	236	256	268	248	248
24	Progeny	ES4719	Site 1 (IRTA19-16)	Wheat	39	104	119	158	158	153	156	173	188	211	241	193	196	214	214	204	216	230	233	239	248	176	194	168	168	180	189	191	194	221	248	217	217	230	236	256	268	248	248
25	Progeny	ES4919	Site 1 (IRTA19-16)	Wheat	19	128	128	158	173	150	153	173	188	205	241	175	175	214	217	204	210	239	242	239	239	173	179	171	171	180	180	200	200	242	242	211	220	242	242	256	256	245	248
26	Cereal/grass	ES171a19	Site 2	Wheat	49	119	125	158	176	150	153	176	188	229	232	175	175	214	217	201	216	224	230	239	239	161	194	168	168	180	180	185	185	221	221	214	214	230	239	256	262	248	248
27	Cereal/grass	ES171b19	Site 2	Wheat	47	119	125	158	158	153	156	173	179	196	238	175	196	214	217	207	213	224	227	248	248	176	176	165	171	180	189	173	200	212	221	211	211	245	245	262	268	227	227
28	Cereal/grass	ES171c19	Site 2	Wheat	51	119	128	158	170	141	156	173	179	193	202	175	196	214	217	207	207	224	233	239	239	176	176	171	171	180	189	200	200	212	221	0	0	242	242	259	265	227	248
29	Cereal/grass	ES171e19	Site 2	Wheat	57	119	128	158	158	150	153	173	188	193	202	193	196	208	214	201	207	233	236	239	239	173	176	168	171	180	189	173	194	0	0	0	0	242	242	259	265	227	248
30	Cereal/grass	ES172b19	Site 2	Wheat	3	104	125	158	158	150	156	188	188	214	235	175	196	214	214	210	216	227	239	239	239	158	194	171	171	180	180	194	194	215	215	0	0	242	242	259	265	248	248
31	Cereal/grass	ES172c19	Site 2	Wheat	55	119	128	158	158	150	153	188	188	205	235	202	202	214	217	201	216	230	233	251	251	161	176	168	171	183	189	173	200	212	212	211	211	239	239	256	256	248	248
32	Cereal/grass	ES173a19	Site 2	Rye	15	128	128	170	176	144	150	173	173	202	205	175	196	214	214	204	204	233	233	239	248	161	173	171	171	180	189	197	197	206	221	214	217	230	230	262	262	227	248
33	Cereal/grass	ES173b19	Site 2	Rye	8	104	104	158	158	150	153	167	167	226	244	175	193	214	214	204	216	227	233	239	239	161	161	168	171	180	183	194	194	215	221	217	217	242	245	256	265	227	227
34	Cereal/grass	ES206a19	Site 2	Rye	35	104	119	158	158	153	156	167	188	199	217	175	193	214	217	207	219	227	230	239	248	161	179	168	168	186	189	173	191	221	221	211	214	239	239	250	262	227	248
35	Cereal/grass	ES206d19	Site 2	Rye	35	104	119	158	158	153	156	167	188	199	217	175	193	214	217	207	219	227	230	239	248	161	179	168	168	186	189	173	191	221	221	211	214	239	239	250	262	227	248
36	Cereal/grass	ES206f19	Site 2	Rye	22	122	128	158	158	153	153	188	188	220	232	175	175	214	214	204	207	227	227	239	239	176	197	171	171	183	189	173	191	218	230	0	0	230	239	256	256	227	227
37	Cereal/grass	ES206e19	Site 2	Rye	60	119	119	149	158	147	153	167	173	202	217	175	220	214	217	207	216	233	233	239	239	176	179	171	171	180	186	170	197	239	239	214	214	239	245	259	262	248	248
38	Progeny	ES0219	Site 2 (IRTA 19-12)	Rye	62	119	119	158	173	153	153	173	188	202	202	202	202	214	214	207	207	230	233	239	245	161	173	165	171	180	180	188	191	200	200	226	226	242	245	256	262	0	0
39	Progeny	ES0319	Site 2 (IRTA 19-12)	Wheat	62	119	119	158	173	153	153	173	188	202	202	202	202	214	214	207	207	230	233	239	245	161	173	165	171	180	180	188	191	200	200	226	226	242	245	256	262	0	0
40	Progeny	ES0419	Site 2 (IRTA 19-12)	Wheat	59	119	128	158	185	141	150	176	176	208	244	175	196	0	0	207	207	233	245	239	245	161	179	168	171	180	186	173	197	221	242	214	226	230	242	256	265	0	0
41	Progeny	ES0519	Site 2 (IRTA 19-12)	Wheat	58	119	128	158	161	153	156	0	0	217	241	199	211	0	0	201	207	227	239	248	254	161	179	168	168	189	189	200	200	212	212	211	226	239	239	256	265	245	248
42	Progeny	ES0719	Site 2 (IRTA 19-12)	Wheat	40	104	119	158	176	150	153	173	176	193	241	175	196	214	214	201	219	227	233	239	239	161	176	168	171	189	189	173	185	221	221	214	217	239	242	262	277	248	248
43	Progeny	ES0919	Site 2 (IRTA 19-12)	Wheat	21	122	128	158	158	150	150	167	173	0	0	175	199	214	214	201	216	245	251	239	245	161	179	168	171	180	189	173	197	0	0	0	0	242	245	256	268	248	248
44	Progeny	ES1019	Site 2 (IRTA 19-12)	Wheat	32	104	119	167	188	153	156	176	176	190	223	175	196	214	214	207	207	227	233	251	251	161	179	0	0	180	189	191	197	218	221	211	226	242	242	262	268	0	0
45	Progeny	ES1519	Site 2 (IRTA 19-12)	Rye	14	104	131	164	170	141	153	179	188	208	232	175	196	214	214	201	207	230	242	239	239	161	179	168	168	180	189	191	194	0	0	208	208	239	239	256	256	248	248
46	Progeny	ES1619	Site 2 (IRTA 19-12)	Rye	1	128	131	158	164	150	153	188	188	220	232	196	196	214	217	201	207	224	242	239	239	173	179	168	168	180	189	194	197	242	242	211	211	239	245	256	262	248	248
47	Progeny	ES1719	Site 2 (IRTA 19-12)	Rye	1	128	131	158	164	150	153	188	188	220	232	196	196	214	217	201	207	224	242	239	239	173	179	168	168	180	189	194	197	242	242	211	211	239	245	256	262	248	248
48	Progeny	ES1919	Site 2 (IRTA 19-12)	Rye	10	104	104	158	161	153	156	167	188	229	235	175	175	214	217	207	216	230	230	236	239	176	182	168	171	180	180	182	197	221	221	217	217	230	242	250	268	248	248
49	Progeny	ES2219	Site 2 (IRTA 19-12)	Wheat	34	104	119	158	170	150	153	167	173	0	0	196	196	208	214	204	207	227	233	239	239	176	176	168	171	180	186	173	191	221	221	217	217	242	245	262	271	248	248
50	Progeny	ES2419	Site 2 (IRTA 19-12)	Rye	45	119	125	158	170	153	153	170	179	199	223	196	196	214	217	207	216	242	242	239	239	173	176	168	171	183	189	185	200	218	218	211	214	239	242	262	265	0	0
51	Progeny	ES1119	Site 2 (IRTA 19-12)	Wheat	21	122	128	158	158	150	150	167	173	211	211	175	199	214	214	201	216	245	251	239	245	161	179	168	171	180	189	173	197	212	212	0	0	242	245	256	268	248	248
52	Progeny	ES1819	Site 2 (IRTA 19-12)	Wheat	11	104	104	158	161	153	156	167	188	229	235	175	175	214	214	207	216	230	230	236	239	176	182	168	171	180	180	182	197	221	221	217	217	230	242	250	268	248	248
53	Progeny	ES2019	Site 2 (IRTA 19-12)	Wheat	13	104	131	164	170	141	153	179	179	208	223	175	196	214	214	201	207	230	242	239	239	161	179	168	168	180	189	191	194	0	0	208	208	239	239	256	256	248	248
54	Progeny	ES2119	Site 2 (IRTA 19-12)	Wheat	13	104	131	164	170	141	153	179	179	208	223	175	196	214	214	201	207	230	242	239	239	161	179	168	168	180	189	191	194	209	248	208	208	239	239	256	256	248	248
55	Progeny	ES2919	Site 2 (IRTA 19-12)	Wheat	33	104	119	158	182	141	153	173	179	205	229	196	202	214	214	204	207	227	239	239	239	176	179	165	165	189	189	185	197	221	221	217	226	242	245	262	268	0	0
56	Progeny	ES3019	Site 2 (IRTA 19-12)	Wheat	29	104	128	158	158	153	156	170	188	202	229	199	205	214	214	207	210	227	236	239	239	176	182	165	168	189	189	173	173	200	200	0	0	239	239	256	265	242	242
57	Progeny	ES3119	Site 2 (IRTA 19-12)	Wheat	46	119	125	158	170	153	153	170	179	199	223	196	196	214	217	207	216	242	242	239	239	173	176	168	171	183	189	200	200	218	218	211	214	239	239	262	265	0	0
58	Progeny	ES3219	Site 2 (IRTA 19-12)	Wheat	16	128	128	158	158	147	156	0	0	217	223	0	0	214	214	201	207	233	239	239	239	176	179	165	165	180	180	203	203	221	221	211	211	239	245	256	256	248	248
59	Progeny	ES3319	Site 2 (IRTA 19-12)	Wheat	27	104	128	158	158	150	153	173	173	196	208	175	196	214	214	201	225	233	233	239	248	173	179	168	168	180	189	173	191	215	215	211	211	230	239	256	262	248	248
60	Progeny	ES3819	Site 2 (IRTA 19-12)	Wheat	38	104	119	158	158	153	156	173	173	211	241	193	196	214	214	204	216	230	233	239	248	176	194	168	168	180	189	194	197	221	245	217	217	230	236	256	268	248	248
61	Cereal/grass	ES171d219	Site 3	Wheat	17	128	128	158	158	156	156	167	173	214	232	175	175	214	217	201	207	236	242	239	239	161	161	165	171	180	180	185	194	212	215	211	211	242	242	256	256	248	248
62	Cereal/grass	ES171d319	Site 3	Wheat	17	128	128	158	158	156	156	167	173	214	232	175	175	214	217	201	207	236	242	239	239	161	161	165	171	180	180	185	194	212	215	211	211	242	242	256	256	248	248
63	Progeny	ES5119	Site 3 (IRTA19-15)	Wheat	7	104	104	158	158	150	150	173	179	232	253	196	196	214	214	210	213	233	257	239	251	161	161	168	171	180	180	191	197	212	215	214	214	230	230	256	262	248	248
64	Progeny	ES5319	Site 3 (IRTA19-15)	Wheat	39	104	119	158	158	153	156	173	188	211	241	193	196	214	214	204	216	230	233	239	248	176	194	168	168	180	189	191	194	221	248	217	217	230	236	256	268	248	248
65	Progeny	ES5519	Site 3 (IRTA19-15)	Wheat	25	104	128	158	164	150	150	179	188	217	253	196	196	214	214	213	216	227	257	239	251	161	176	168	168	180	180	191	191	215	221	0	0	239	239	0	0	248	248
66	Progeny	ES5719	Site 3 (IRTA19-15)	Wheat	42	119	122	158	158	153	156	176	179	220	229	184	184	214	214	201	216	233	248	239	251	176	179	165	171	180	180	173	191	212	227	211	226	230	242	256	256	0	0
67	Progeny	ES5819	Site 3 (IRTA19-15)	Wheat	30	104	128	158	158	153	156	173	179	214	241	175	196	214	217	201	219	227	233	239	248	161	194	168	168	180	189	191	194	218	221	211	211	230	242	256	259	248	248
68	Progeny	ES6119	Site 3 (IRTA19-15)	Wheat	43	119	122	158	158	153	153	173	179	205	220	0	0	214	214	201	207	233	248	239	251	179	179	0	0	180	180	173	194	212	248	211	211	230	230	256	256	248	248
69	Progeny	ES6319	Site 3 (IRTA19-15)	Wheat	20	122	128	158	164	150	153	173	179	220	235	217	220	214	214	201	204	242	248	239	251	161	179	171	171	180	180	173	173	221	221	211	226	230	230	256	256	0	0
70	Progeny	ES6619	Site 3 (IRTA19-15)	Wheat	39	104	119	158	158	153	156	173	188	211	241	193	196	214	214	204	216	230	233	239	248	176	194	168	168	180	189	191	194	221	248	217	217	230	236	256	268	248	248
71	Progeny	ES6819	Site 3 (IRTA19-15)	Wheat	56	119	128	158	158	150	153	173	173	193	220	196	199	214	214	201	207	230	230	239	239	176	179	168	171	189	189	173	188	218	218	214	223	239	239	256	259	248	248
72	Progeny	ES4219	Site 3 (IRTA19-15)	Wheat	23	104	128	155	170	150	156	170	170	205	217	196	199	214	217	201	216	224	227	239	248	173	176	168	168	183	189	197	200	245	245	0	0	239	239	256	268	248	248
73	Progeny	ES4519	Site 3 (IRTA19-15)	Wheat	37	104	119	158	158	153	156	173	173	211	241	193	196	214	214	204	216	230	233	239	248	176	194	168	168	180	189	191	194	221	248	217	217	230	236	256	268	248	248
74	Progeny	ES4819	Site 3 (IRTA19-15)	Wheat	37	104	119	158	158	153	156	173	173	211	241	193	196	214	214	204	216	230	233	239	248	176	194	168	168	180	189	191	194	221	248	217	217	230	236	256	268	248	248
75	Progeny	ES5219	Site 3 (IRTA19-15)	Wheat	5	104	104	158	158	150	150	179	179	232	250	196	196	214	214	213	213	233	257	239	251	161	161	171	171	180	180	191	197	212	215	214	214	230	230	256	262	248	248
76	Progeny	ES5419	Site 3 (IRTA19-15)	Wheat	36	104	119	158	158	153	156	173	173	211	241	193	196	214	214	204	216	230	233	239	248	176	194	168	168	180	189	191	194	221	248	217	217	230	236	259	268	248	248
77	Progeny	ES5919	Site 3 (IRTA19-15)	Wheat	6	104	104	158	158	150	150	179	179	232	250	196	196	214	214	210	213	233	257	239	251	161	161	168	171	180	180	191	197	212	215	214	214	230	230	256	262	248	248
78	Progeny	ES6219	Site 3 (IRTA19-15)	Wheat	24	104	128	155	158	153	153	179	188	259	271	205	214	214	214	207	207	227	239	239	248	161	179	168	171	180	189	194	197	212	215	211	214	242	242	259	268	248	248
